# Supplementary material for: A new method to identify flanking sequence tags in chlamydomonas using 3’-RACE
Source: Plant Methods. 2012 Jun 26;8:21. doi: 10.1186/1746-4811-8-21 (PMC3439250; doi:10.1186/1746-4811-8-21)
Supplement: Additional file 2 — Additional table : primers used in this study. [file 1746-4811-8-21-S2.xls]

## Sheet: Feuil1
Additional table I: primers used in this study
name	use	sequence
70A_Up	PCR for transformation	GTCCATACGTACGACCCTCACTAAAGGGAACAAAAGCTGGAG
RBCS_Dw	PCR for transformation	GTGTCTACGTACGCCTCCATTTACACGGAGC
BS_KpnDw	PCR for transformation	GTAGCTACGTACGACTCACTATAGGGCGAATTGGG
QT	Reverse transcription	CCAGTGAGCAGAGTGACGAGGACTCGAGCTCAAGCTTTTTTTTTTTTTTTTT
QO	1rst PCR	CCAGTGAGCAGAGTGACG
QI	2nd PCR	GAGGACTCGAGCTCAAGC
QS	Reverse transcription	CGAGATCTACACTCTTTCCCTACACTAGACGACGCTCTTCCGATCTTTTTTTTTTTTTTTTTTT
QU	1rst PCR	CGAGATCTACACTCTTTCCCTACACT
QD	2nd PCR	CACTAGACGACGCTCTTCCGATCT
CrAadA_F1	1rst PCR	CCGGCGCAATACCAGCCCGTGA
CrAadA_F2	2nd PCR	CCGGCAAGCCTACCTCGGGCAG
CrAadA_F3	3rd PCR	GTTCGTGCACTACGTCAAGGGCGA
CrAadA_F4	FST sequencing	ACTACGTCAAGGGCGAGATCAC
2.2_F1	genomic PCR	GTGTTAAGGGCATAAAGTGAACAG
2.2_R1	genomic PCR	TTTATGAGGCTTGTCGAGGT
2.3B_F1	genomic PCR	CGATGACTCCACTCCACATCAG
2.3B_R1Bis	genomic PCR	CATGCCGTAGCAAGATTGAG
2.8_F1	genomic PCR	GGTACCAGGTACCATAACCG
2.8_R1	genomic PCR	TCTACTCAACCATAATGGAGCG
2.9_F1	genomic PCR	TTGGTTCAAGACGGGAATGG
2.9_R1	genomic PCR	TGAATGATTTGAGCCAGTCAC
2.11_F1	genomic PCR	ATGACCTACGACCACTTGAC
2.11_R1	genomic PCR	TCCCATCTGATTCTAAACAACCAG
3.3_F1	genomic PCR	GGTGAGTCAGTGAACAAATACC
3.3_R1	genomic PCR	GAGGAATGGTGTTCCAACGA
3.6_F1	genomic PCR	CCTCCATGTCACGCTTACTC
3.6_R1	genomic PCR	TAATGGGTGCGCTGTAACAG
3.7_F1	genomic PCR	ACAAGCTTCTCATCATCCAG
3.7_R1	genomic PCR	GAGCACATCTGTTAGGAGGG
4.1_F1	genomic PCR	TCGCAGCAGTGTTGATATAGAC
4.1_R1	genomic PCR	CAGCATGAAGCAGTTATATGTG
4.10_F1	genomic PCR	GTTGGCTCATTGGCTGTTGG
4.10_R1	genomic PCR	GTCACTGCATTCCGACACTG
4.4_F1	genomic PCR	GCCATCGTTTACCATACCCT
4.4_R1	genomic PCR	TATGGTACGGTTACATGTGAG
4.8_F1	genomic PCR	CAACATGATGCAGGATCATCG
4.8_R1	genomic PCR	CATTCATAAGCGCATTCGCC
11.1_F1	genomic PCR	TGATGCCCTATCCCAAATGTC
11.1_R1	genomic PCR	CCAGGTTCCTATGGTATCCG
14.1_F1	genomic PCR	CACCAGGACACATTCAACAC
14.1_R1	genomic PCR	CCAAGAAGTTTATGTGGCCC
